# Supplementary material for: Exploring the Climate Temperature Effects on Settlement Intentions of Older Migrants: Evidence from China
Source: Int J Environ Res Public Health. 2022 Apr 18;19(8):4896. doi: 10.3390/ijerph19084896 (PMC9028836; doi:10.3390/ijerph19084896)
Supplement: Supplementary file 1 [file ijerph-19-04896-s001.zip]

Archive with 1 entries (1 files):
- ijerph-1659040-supplementary.pdf
